# Supplementary material for: Determinants of continuum of care for maternal, newborn, and child health services in rural Khammouane, Lao PDR
Source: PLoS One. 2019 Apr 23;14(4):e0215635. doi: 10.1371/journal.pone.0215635 (PMC6478320; doi:10.1371/journal.pone.0215635)
Supplement: S1 Dataset — (XLXS) [file pone.0215635.s004.xlxs]

## Sheet: Laos dataset.263
S1Dataset. Raw study data (263 mothers)
	participant #	s1	s2	s3	s3u5	s3dead	s3living	s3singleor	s3sex	s3order	s5	s6	s7	s8	s9	s10	s11	s11oth	s12	s13	s14	s15	s15oth	s16	s16oth	s17	s17oth	s18a	s18b	s18c	s18d	s18e	s18f	s18g	s18h	s18i	s18j	s18k	s18l	s18m	s19a	s19b	s19c	s19d	s19e	s19f	s19g	s19h	s19i
	1	3	1	1	1	0	1	1	1	1	12	1	2	20	2	1	3		1	27	4	1		1		2		1	2	1	2	1	2	2	1	2	2	2	2	1	2	1	2	1	2	2	2	2	2
	2	6	1	1	1	0	1	1	1	1	15	1	3	20	3	2	3		1	22	3	3		1		2		1	2	1	2	2	2	1	2	2	2	2	2	1	2	1	2	1	2	2	2	2	1
	3	5	3	3	3	0	3	1	2	2	12	1	2	24	3	2	3		1	28	2	3		1		2		1	2	1	1	1	2	1	2	2	2	2	2	1	2	2	1	1	2	2	2	2	2
	4	7	3	1	1	0	1	1	1	1	12	1	2	25	0	1	4		1	23	3	9	worker	1		2		1	2	1	1	1	2	1	2	1	2	1	2	1	2	1	1	1	2	2	2	2	1
	5	10	2	1	1	0	1	1	2	1	19	1	2	20	3	3	4		1	23	0	3		1		2		1	2	1	1	1	2	1	2	1	2	2	2	1	2	2	2	1	2	1	2	2	1
	6	9	3	1	1	0	1	1	2	1	15	1	2	20	3	3	4		1	20	3	3		1		2		1	1	1	2	1	2	1	2	1	2	2	1	1	1	1	1	1	2	1	2	2	1
	7	3	1	1	1	0	1	1	2	2	23	1	3	23	0	1	4		1	23	2	3		1		2		1	2	1	1	1	2	1	2	2	2	2	2	1	2	1	2	1	2	2	2	2	1
	8	3	1	1	1	0	1	1	1	2	21	1	3	22	2	2	4		1	25	0	3		1		1		1	2	2	2	2	2	2	2	2	2	2	2	1	2	1	2	2	2	2	2	2	2
	9	5	3	3	1	0	3	1	2	3	10	1	3	32	4	3	3		2	32	3	9	businessman	3		4	Hmong	1	2	1	1	1	2	1	1	2	2	2	2	1	1	1	1	1	2	1	2	1	2
	10	5	3	3	1	0	3	1	1	3	11	2	1	25	2	2	4		1	31	2	3		1		2		1	2	1	2	2	2	1	2	2	2	2	1	1	2	1	2	1	2	2	2	2	1
	11	13	4	3	2	0	2	1	1	2	14	1	1	20	2	1	4		1	27	0	3		1		2		1	2	1	1	1	2	1	2	1	2	2	2	1	2	1	2	1	2	2	2	2	1
	12	10	3	2	2	0	2	1	2	2	21	1	3	23	3	3	4		1	26	2	3		1		2		1	1	1	1	1	2	1	2	2	2	2	2	1	1	1	2	1	2	2	2	2	1
	13	6	4	5	3	1	4	1	2	4	20	2	2	27	2	2	4		1	30	2	3		1		2		1	2	1	2	1	2	1	2	2	2	2	2	2	2	1	2	1	2	2	2	2	1
	14	6	2	2	2	0	2	1	2	2	17	1	3	26	3	3	4		1	28	2	3		1		2		1	1	1	2	2	2	1	2	2	2	2	2	1	1	1	2	1	2	2	2	2	2
	15	5	2	2	2	0	2	1	1	2	18	1	2	23	2	2	4		1	25	3	3		1		1		1	2	1	2	2	2	2	2	2	2	2	2	2	2	2	2	1	2	2	2	2	2
	17	3	1	1	1	0	1	1	2	1	13	1	2	22	3	3	2		1	35	3	9	driver	1		2		1	2	1	1	1	2	1	2	1	2	2	2	1	2	1	2	1	2	2	2	2	2
	18	7	4	4	3	0	4	1	1	4	14	1	2	31	4	3	4		1	34	4	3		1		2		1	1	1	1	1	2	1	2	1	2	2	2	1	2	1	1	1	2	2	2	2	1
	19	11	4	4	1	0	4	1	2	4	17	1	2	35	0	1	4		1	42	2	3		1		2		1	2	1	2	1	2	1	2	1	2	2	2	1	2	1	1	1	1	1	2	1	1
	20	5	3	3	2	0	3	1	2	3	17	1	2	27	3	1	3		1	30	1	3		1		2		1	2	1	2	1	1	1	2	1	2	2	2	1	2	2	1	1	2	2	2	2	1
	21	5	3	3	1	0	3	1	1	3	22	1	2	26	3	2	4		1	30	4	1		1		2		1	2	1	2	2	2	1	2	1	2	2	2	1	2	2	1	1	2	2	2	2	2
	23	3	1	1	1	0	1	1	1	1	16	1	2	18	2	2	4		1	23	2	3		1		3		1	2	1	2	2	2	2	2	2	2	2	2	2	2	2	2	2	2	2	2	2	2
	24	11	5	3	1	0	3	1	2	3	12	1	2	31	0	1	4		1	36	4	3		1		2		1	2	1	2	1	2	1	2	1	2	2	2	1	2	1	1	1	2	1	2	2	1
	25	7	1	1	1	0	1	1	2	1	20	1	2	28	5	3	1		1	30	6	1		1		1		1	2	1	1	1	2	1	2	2	2	2	2	1	2	1	1	1	2	2	2	2	1
	26	6	1	1	1	0	1	1	2	1	18	1	2	25	3	2	4		1	30	4	1		1		2		1	2	1	2	1	2	2	2	2	2	2	2	1	2	1	2	1	2	2	2	2	1
	27	5	1	1	1	0	1	1	2	1	17	1	2	26	2	3	4		1	30	2	1		1		2		1	2	1	2	1	2	1	2	1	2	2	2	1	2	1	2	1	2	2	2	2	1
	28	6	1	1	1	0	1	1	2	1	13	1	2	22	2	2	4		1	35	5	9	worker	1		2		1	2	2	2	1	2	1	2	1	2	2	2	1	2	1	1	1	2	2	2	2	2
	29	8	2	6	1	0	6	1	2	6	10	1	2	46	2	1	4		1	46	3	3		1		1		1	2	1	1	2	2	1	2	1	2	2	2	1	2	1	1	1	2	2	2	2	1
	30	4	2	2	2	0	2	1	2	2	16	2	3	24	0	1	4		1	28	2	9	driver	2		1		1	2	1	1	2	2	1	2	1	2	2	2	2	2	1	2	1	2	2	2	2	2
	31	6	4	4	3	0	4	1	1	4	16	2	2	29	0	1	4		1	32	3	3		1		1		1	2	2	2	1	2	1	2	1	2	2	2	1	2	1	1	1	2	2	2	2	2
	32	6	3	3	2	0	3	1	2	3	11	1	2	34	0	1	4		1	44	2	3		1		2		1	2	2	2	2	2	1	2	1	2	2	2	1	2	2	2	2	2	2	2	2	1
	33	6	1	3	1	0	3	1	2	3	24	1	2	28	3	1	4		1	25	4	3		1		1		1	1	1	1	1	2	1	2	1	2	2	2	1	2	2	2	1	2	2	2	2	1
	34	5	3	3	1	0	3	1	2	3	8	1	2	32	2	1	4		1	33	3	3		1		1		1	2	1	1	1	2	1	2	1	2	2	2	1	2	2	2	2	2	2	2	2	1
	36	5	2	1	1	0	1	1	1	1	18	1	4	19	0	1	4		1	30	2	3		1		2		1	2	2	1	1	2	1	2	1	2	2	1	1	2	2	2	2	2	2	2	2	1
	37	4	2	1	1	0	1	1	2	1	11	1	4	20	0	1	4		1	21	0	3		1		2		1	2	2	2	2	2	2	2	1	2	2	2	1	2	1	2	2	2	2	2	2	2
	38	7	2	2	2	0	2	1	1	2	10	1	2	30	2	3	1		1	29	4	9	health volunteer	1		2		1	2	2	2	2	2	1	2	1	2	2	2	1	2	2	2	2	2	2	2	2	1
	39	5	2	2	2	0	2	1	1	2	8	1	2	29	4	3	1		1	31	4	1		1		2		1	2	1	2	1	2	1	2	1	2	2	2	1	2	1	2	1	2	2	2	2	1
	40	8	6	6	3	0	6	1	2	6	18	1	2	30	0	1	4		1	31	2	3		1		2		1	2	2	1	2	2	2	2	1	2	2	2	1	2	1	2	1	2	2	2	2	1
	41	6	3	3	1	0	3	1	1	3	15	1	2	33	0	1	4		1	33	2	3		1		2		1	2	1	2	1	2	1	1	1	2	2	1	1	2	1	2	1	2	2	2	2	1
	42	8	4	4	1	0	4	1	1	4	17	1	2	25	0	1	4		1	31	2	3		1		2		1	2	1	1	2	2	2	1	1	2	2	2	1	2	2	2	1	2	2	2	2	1
	44	6	2	2	2	0	2	2	2	1	12	1	2	21	2	3	4		1	25	2	3		1		2		1	2	2	2	2	2	2	2	1	2	2	2	2	2	1	2	2	2	2	2	2	2
	45	4	1	4	1	3	1	1	2	4	8	1	2	35	0	1	4		1	25	0	3		1		2		1	2	2	2	2	2	1	2	2	2	2	2	2	2	1	2	2	2	2	2	2	2
	46	8	4	3	1	0	3	1	2	3	16	1	2	28	3	3	2		1	28	0	3		1		2		1	2	1	1	1	2	1	2	1	2	2	2	1	2	1	1	1	2	2	2	2	1
	47	6	1	1	1	0	1	1	1	1	13	1	2	19	0	1	4		1	25	3	3		1		2		1	1	1	1	1	2	1	2	1	2	2	2	1	2	1	2	2	2	2	2	2	1
	48	4	1	1	1	0	1	1	2	1	9	1	2	23	2	3	4		1	24	2	3		1		2		1	2	1	1	1	2	1	2	2	2	2	2	2	2	2	2	1	2	2	2	2	1
	49	7	1	1	1	0	1	1	2	1	17	1	3	17	2	2	4		1	40	0	3		1		2		1	2	1	2	1	2	1	2	2	2	2	2	2	2	1	2	2	2	2	2	2	2
	50	2	1	1	1	0	1	1	1	1	22	1	2	28	2	2	4		2			9	dead	1		2		1	2	1	1	1	1	1	2	2	2	2	1	2	2	1	2	1	2	2	2	2	1
	51	6	2	2	2	0	2	1	1	2	18	1	4	18	2	2	4		1	21		9	divorced	1		2		1	2	1	1	2	2	1	2	2	2	2	2	2	2	1	2	1	2	2	2	2	1
	52	5	2	4	1	1	3	1	1	4	21	2	2	35	2	2	4		1	29	3	9	worker	1		1		1	2	1	2	1	2	1	2	1	2	2	2	2	2	2	2	1	2	2	2	2	2
	53	4	2	2	1	0	2	1	2	2	17	1	2	26	2	2	3		1	39	3	2		1		1		1	2	1	2	1	2	1	2	2	2	2	1	2	2	1	2	1	2	2	2	2	1
	54	7	5	5	2	0	5	1	1	5	19	1	2	30	4	3	4		1	32	4	3		1		1		1	2	1	1	2	2	1	2	2	2	2	2	2	2	1	1	1	2	2	2	2	1
	55	6	4	4	1	0	4	1	2	4	19	1	2	33	3	3	2		1	44	4	1		1		1		1	2	1	1	1	1	1	2	2	2	2	2	1	2	1	1	1	2	2	2	2	2
	56	4	2	2	2	0	2	1	1	2	14	1	2	30	4	3	1		1	30	4	1		1		1		1	2	1	1	1	2	1	2	2	2	2	2	2	2	1	2	1	2	2	2	2	2
	57	4	1	1	1	0	1	1	1	1	9	1	2	25	6	3	1		1	29	5	1		1		1		1	2	1	1	1	2	1	2	2	1	1	2	1	1	1	2	1	2	1	2	2	1
	58	6	2	4	2	0	2	1	1	4	15	1	2	33	0	1	2		1	35	2	2		1		1		1	2	1	1	1	2	1	2	2	2	1	2	1	2	1	1	1	2	1	2	1	1
	59	6	2	1	1	0	1	1	1	0	20	1	2	28	5	3	1		1	27	5	1		1		1		1	2	1	1	1	2	1	2	2	2	2	2	2	2	1	1	1	2	2	2	2	2
	60	5	2	2	1	0	2	1	2	2	15	1	2	30	5	3	1		1	33	6	1		1		1		1	2	1	1	1	2	1	2	2	2	1	2	1	2	1	1	1	2	2	2	2	2
	61	5	3	3	1	0	3	1	1	3	15	1	2	35	5	3	1		1	35	2	2		2		1		1	2	1	1	1	2	1	2	2	2	2	1	2	2	1	1	1	2	1	2	2	2
	62	6	3	3	2	0	3	1	2	3	20	1	2	32	5	3	3		1	34	6	1		1		1		1	2	1	1	1	2	1	2	2	2	2	2	2	2	1	2	1	2	2	2	2	2
	63	9	1	1	1	0	1	1	1	1	11	1	2	23	3	3	2		1	25	2	3		1		1		1	2	1	2	1	2	1	2	1	2	1	2	1	2	1	1	1	2	1	2	2	1
	64	6	2	2	2	0	2	1	1	2	13	1	2	23	0	1	4		1	28	2	2		1		1		1	2	1	2	1	2	1	2	1	2	2	2	1	2	1	2	1	2	2	2	2	2
	66	4	2	2	2	0	2	1	1	2	12	1	2	26	3	2	1		1	30	4	1		1		2		1	2	1	1	1	2	1	2	1	2	2	2	1	2	1	2	1	2	2	2	2	2
	68	4	2	2	2	0	2	1	2	2	19	1	2	29	4	3	1		1	32	4	1		1		1		1	2	1	2	1	2	1	2	1	2	1	2	1	1	1	2	1	2	2	2	2	2
	69	4	2	2	1	0	2	1	2	2	12	1	2	35	4	2	1		1	35	4	1		1		1		1	2	1	1	1	2	1	1	1	2	1	2	2	1	1	1	1	2	2	2	2	2
	70	8	2	1	1	0	1	1	2	1	17	1	2	28	4	1	1		1	29	4	1		1		1		1	2	1	1	1	2	1	2	1	2	1	1	1	1	1	1	1	2	2	2	2	1
	71	4	2	2	2	0	2	1	1	2	22	1	2	26	4	1	4		1	35	4	1		1		1		1	2	1	1	1	2	1	2	1	2	2	2	2	2	1	1	1	2	2	2	2	2
	72	18	6	11	1	0	6	1	1		23	1	2	44	2	1	4		1	58	4	1		1		2		1	1	2	1	1	2	1	2	1	2	2	2	2	2	1	1	1	2	2	2	2	1
	73	5	2	2	1	0	3	1	1	3	9	1	2	33	1	2	3		1	43	3	9	worker	1		4	Thai-dum	1	2	1	2	1	2	1	2	1	2	2	2	1	1	1	1	2	2	2	2	2	2
	74	6	2	4	1	0	4	1	1	4	12	1	2	34	3	3	2		1	31	6	1		1		1		1	2	1	2	1	2	1	2	1	2	2	2	2	2	1	1	1	2	2	2	2	2
	75	7	1	1	1	0	1	1	2	1	18	1	2	28	4	3	1		1	32	4	9	worker (with foreign project)	1		1		1	1	1	2	1	2	1	2	1	2	1	2	1	1	1	2	1	2	2	2	2	1
	76	6	1	1	1	0	1	1	1	1	10	1	2	26	3	3	2		1	39	4	1		1		1		1	1	1	2	1	2	1	2	1	2	1	2	1	1	1	1	1	2	1	2	2	2
	77	4	2	2	2	0	2	1	1	2	18	1	2	30	4	3	1		1	30	4	1		1		2		1	2	1	1	1	2	1	2	1	2	2	2	1	2	1	2	1	2	2	2	2	2
	78	7	3	3	1	3	3	1	2	3	15	1	2	38	2	2	2		1	42	3	1		1		2		1	2	1	2	1	1	1	2	1	2	1	2	1	2	1	1	1	2	1	2	2	2
	79	6	2	2	2	0	2	1	2	2	13	1	2	27	2	2	4		1	28	3	3		1		2		1	2	1	1	1	1	1	1	1	2	1	2	1	1	1	1	1	2	1	2	2	1
	80	3	1	1	1	0	1	1	1	1	13	1	2	25	3	3	2		1	28	4	1		1		2		1	2	1	2	1	2	1	2	1	2	1	2	1	1	1	1	1	2	2	2	2	2
	83	4	2	2	1	0	2	1	1	2	21	1	2	29	3	3	3		1	40	5	1		1		1		1	1	1	1	1	1	1	2	1	2	1	2	2	1	1	1	1	2	2	2	2	2
	84	3	1	1	1	0	1	1	2	1	22	1	2	27	5	3	1		1	31	5	1		1		1		1	2	2	1	1	2	1	2	1	2	2	2	1	2	1	2	1	2	2	2	2	2
	85	5	3	3	2	0	3	1	1	3	9	1	2	31	5	3	1		1	31	5	1		1		1		1	2	1	1	1	1	1	2	1	2	1	2	1	1	1	1	1	2	2	2	2	2
	86	4	2	2	2	0	2	1	2	2	10	1	2	27	4	3	2		1	27	5	1		1		1		1	2	1	2	1	2	1	2	1	2	1	2	1	1	1	2	1	2	2	2	2	2
	87	4	2	2	2	0	2	1	2	2	19	1	2	35	5	3	1		1	41	5	1		1		1		1	2	1	2	1	2	1	2	1	2	1	2	1	2	1	2	1	2	1	2	2	2
	88	8	4	3	2	0	3	1	1	3	13	2	2	26	0	1	4		1	27	0	3		1		1		1	1	1	2	1	2	1	2	1	2	2	2	1	1	1	2	1	2	1	2	2	1
	89	11	1	1	1	0	1	1	2	1	23	1	2	23	5	3	1		1	24	5	1		1		1		1	1	1	1	1	2	1	1	1	2	1	1	1	1	1	1	1	2	1	2	2	1
	90	4	2	2	2	0	2	1	2	2	16	1	2	26	6	3	1		1	28	5	1		1		1		1	2	1	2	1	2	1	2	2	2	2	2	1	2	1	2	1	2	2	2	2	2
	91	6	2	4	1	0	4	1	2	4	16	1	2	36	2	2	3		1	50	5	1		1		1		1	2	1	2	1	2	1	1	1	2	1	1	1	2	1	1	1	2	1	2	2	1
	92	6	2	2	2	0	2	1	1	2	17	1	2	26	5	3	1		1	37	5	1		1		1		1	2	1	1	1	2	1	1	1	1	1	1	1	2	1	1	1	2	1	2	2	2
	94	5	2	2	1	0	2	1	2	2	19	2	2	29	6	3	1		1	31	6	1		1		3		1	2	1	2	1	2	1	1	1	2	2	2	1	2	1	2	1	2	2	2	2	2
	95	10	3	2	2	0	2	1	1	2	20	1	2	30	6	3	1		1	34	4	1		1		1		1	1	1	1	1	1	1	1	1	2	1	2	1	2	1	1	1	2	1	2	2	1
	96	4	4	2	2	0	2	1	1	2	19	1	2	32	6	3	1		1	32	6	1		1		2		1	2	1	2	1	1	1	2	1	2	2	2	1	2	1	2	1	2	2	2	2	2
	97	3	1	1	1	0	1	1	2	1	18	1	2	25	6	3	1		1	25	4	4		1		1		1	2	1	2	1	1	1	2	1	1	1	2	1	1	1	1	1	2	1	2	1	2
	98	10	2	2	2	0	2	1	2	2	19	1	5	30	2	2	4		1	35	2	3		1		2		1	2	1	1	1	1	1	2	1	2	1	2	1	2	1	2	1	2	2	2	2	1
	99	8	5	5	2	1	4	1	1	5	9	1	2	34	3	3	2		1	41	4	1		1		2		1	1	1	1	1	2	1	1	1	2	1	1	1	2	1	1	1	2	1	2	2	1
	100	8	3	6	3	0	5	1	2	6	17	1	3	31	2	3	2		1	34	6	1		1		2		1	2	1	2	1	2	1	2	1	2	2	2	1	2	1	2	1	2	2	2	2	2
	101	4	2	2	1	0	2	1	2	2	10	2	2	27	0	1	4		1	33	4	9	worker	1		1		1	2	1	1	1	2	1	2	1	2	2	2	1	2	1	1	1	2	2	1	2	1
	102	11	2	2	1	0	2	1	2	2	23	1	2	25	4	3	3		1	30	4	1		1		1		1	1	1	1	1	1	1	1	1	1	1	1	1	1	1	1	1	2	1	2	2	1
	104	8	4	4	2	0	4	1	1	4	12	1	2	29	2	2	4		1	31	4	3		1		2		1	1	2	2	2	2	1	2	1	2	2	2	1	2	1	2	2	2	2	2	2	1
	105	8	2	1	1	0	1	1	1	1	11	1	2	19	2	2	4		1	20	2	3		1		2		1	2	1	2	2	2	2	2	1	2	2	2	2	2	1	2	2	2	2	2	2	1
	106	6	3	3	3	0	1	1	1	3	13	1	2	19	0	1	4		1	23	0	3		1		2		1	2	1	2	2	2	2	2	2	2	2	2	2	2	2	2	1	2	2	2	2	2
	107	4	2	2	1	0	2	1	1	2	10	1	2	32	2	2	4		1	39	2	3		1		2		1	2	1	2	2	2	1	2	2	2	2	2	2	2	1	1	2	2	2	2	2	1
	108	5	1	1	1	0	1	1	1	1	13	1	2	20	2	2	3		1	27	1	3		1		2		1	2	1	2	2	2	1	2	1	2	2	2	1	2	1	2	2	2	2	2	2	1
	109	3	1	2	2	1	1	1	1	2	11	1	2	29	2	2	3		1	31	3	3		1		2		1	2	1	1	1	2	1	2	1	2	2	2	1	2	2	1	2	2	2	2	2	1
	110	5	3	3	2	0	3	1	1	3	8	1	2	26	1	2	3		1	36	4	9	village head	1		2		1	2	1	2	1	2	1	2	1	2	2	2	1	2	1	2	1	2	2	2	2	2
	111	9	5	5		0	5	1	2	7	10	1	2	30	0	1	4		1	39	3	3		1		2		1	1	1	2	2	2	2	2	2	2	2	2	1	2	2	2	1	2	2	2	2	1
	112	12	1	1	1	0	1	1	2	1	21	1	3	22	0	1	4		1	25	2	3		1		2		1	1	1	1	2	2	2	2	2	2	2	2	1	2	1	1	1	2	2	2	2	2
	113	3	1	1	1	0	1	1	1	1	21	1	2	28	2	2	4		1	32	3	3		1		1		1	1	1	1	1	2	1	2	1	2	2	2	1	2	2	2	1	2	2	2	2	1
	114	9	1	1	1	0	1	1	2	1	17	1	2	18	2	2	4		1	32	3	3		1		2		1	2	1	1	2	2	1	2	1	2	2	2	1	2	1	1	1	2	2	1	2	1
	116	6	3	3	3	0	3	1	2	3	19	1	3	20	2	2	4		1	28	2	3		1		2		1	2	1	1	1	2	1	2	2	2	2	2	2	1	1	1	1	2	2	2	2	1
	117	9	4	7	1	0	7	1	2	7	9	1	2	38	0	1	4		1	47	2	3		1		2		1	2	2	1	2	2	1	2	2	2	2	2	2	2	1	2	1	2	2	2	2	2
	118	5	4	4	1	1	3	1	2	3	8	1	2	29	0	1	4		1	33	0	3		1		2		1	2	1	1	2	2	2	2	2	2	2	2	1	2	1	2	2	2	2	2	2	1
	119	4	2	2	2	0	2	1	2	2	23	1	2	22	2	1	4		1	27	3	3		1		2		1	2	1	2	2	2	1	1	1	2	2	2	1	2	1	1	2	2	2	2	2	2
	120	8	1	1	1	0	1	1	2	1	15	1	2	22	2	2	4		1	28	3	3		1		1		1	2	1	2	1	2	1	2	1	2	2	2	1	2	1	2	1	2	1	2	2	1
	121	4	2	2	2	0	2	1	1	2	13	1	2	23	2	1	4		1	26	3	3		1		2		1	2	2	1	2	2	2	2	2	2	2	2	2	2	1	2	2	2	2	2	2	2
	122	3	1	1	1	0	1	1	1	1	3	1	3	20	2	2	4		1	24	2	3		1		2		1	2	1	1	1	2	1	2	2	2	2	2	2	1	1	1	1	2	2	2	2	1
	123	4	1	1	1	0	1	1	1	1	16	1	2	19	2	2	4		1	24	4	9	worker	1		2		1	2	1	2	2	2	2	2	2	2	2	2	2	2	1	2	1	2	2	2	2	1
	124	6	1	1	1	0	1	1	2	1	9	1	2	23	2	3	4		1	24	2	3		1		2		1	2	1	1	1	2	1	2	2	2	2	2	2	2	1	1	1	2	2	2	2	1
	125	4	2	2	2	0	2	1	1	2	12	1	2	28	2	1	4		1	38	0	3		1		2		1	2	2	1	2	2	1	2	1	2	2	2	1	2	1	1	1	2	2	2	2	2
	126	9	1	1	1	0	1	1	2	1	18	1	2	19	2	2	4		1	22	2	3		1		1		1	2	1	1	1	2	1	2	2	2	2	2	2	2	1	1	2	2	2	2	2	1
	127	4	2	2	1	0	2	1	1	2	12	1	2	23	0	1	4		1	35	4	3		1		2		1	2	1	2	1	2	1	2	1	2	2	2	2	2	1	2	1	2	2	2	2	1
	128	5	3	2	2	0	2	1	2	2	22	1	2	23	1	3	4		1	28	1	3		1		2		1	2	1	2	2	2	1	2	1	2	2	2	2	2	2	2	2	2	2	2	2	1
	129	7	3	3	2	0	3	1	1	3	19	1	2	22	0	1	4		1	26	2	3		1		2		1	1	2	2	1	2	1	2	1	2	2	2	1	2	1	1	1	2	2	2	2	1
	130	7	4	5	1	0	5	1	2	5	8	1	2	35	1	2	4		1	36	1	3		1		2		1	2	1	2	1	2	1	2	1	2	2	2	1	2	1	1	1	2	2	2	2	1
	131	6	4	4	1	0	4	1	1	4	15	1	2	35	0	1	4		1	50	3	3		1		2		1	1	1	2	1	2	1	2	1	2	2	2	1	2	2	1	2	2	2	2	2	1
	132	4	2	2	2	0	2	1	1	2	20	1	2	21	0	1	4		1	25	2	3		1		2		1	2	2	2	2	2	1	2	1	2	2	2	1	2	2	1	2	2	2	2	2	1
	133	4	2	2	2	0	2	1	1	2	9	1	2	22	2	2	4		1	25	0	3		1		2		1	1	1	2	2	2	1	2	1	2	2	2	1	2	1	2	2	2	2	2	2	1
	134	4	2	2	2	0	2	1	1	2	17	1	2	24	2	2	4		1	25	2	3		6		1		1	2	1	1	2	2	1	2	1	2	2	2	1	2	2	2	1	2	2	2	2	1
	135	7	5	5	3	0	4	1	2	5	8	1	2	36	2	2	4		1	39	3	3		1		2		1	2	2	1	1	2	1	2	1	2	2	2	1	2	1	1	1	2	1	2	2	1
	136	4	2	2	5	0	2	1	1	2	22	1	2	24	2	2	4		1	25	2	3		1		2		1	2	2	1	2	2	1	2	1	2	2	2	1	2	2	2	1	2	2	2	2	1
	137	3	1	1	1	0	1	1	2	1	16	1	5	20	2	2	4		1	23	2	3		1		2		1	2	2	2	2	2	1	2	2	2	2	2	2	2	1	2	2	2	2	2	2	2
	138	4	2	2	2	0	2	1	2	2	9	1	2	21	1	2	3		1	30	1	3		1		2		1	2	1	2	2	2	1	2	1	2	2	2	1	2	1	2	1	2	2	2	2	1
	139	6	4	4	2	0	4	1	2	4	12	1	2	21	0	1	4		1	30	4	3		1		1		1	2	1	2	2	2	1	2	1	2	2	2	1	2	1	2	1	2	2	2	2	1
	140	6	1	1	1	0	1	1	2	1	8	1	3	19	2	2	4		1	22	3	3		1		2		1	2	1	2	1	2	1	2	1	2	2	2	1	2	1	1	1	2	2	2	2	1
	141	5	2	2	2	0	2	1	2	2	15	1	2	26	3	1	4		1	33	4	3		1		2		1	1	1	1	1	2	1	1	1	2	2	2	1	2	1	2	1	2	2	2	2	1
	142	5	3	3	1	0	3	1	1	3	13	1	2	28	2	1	4		1	29	2	3		1		1		1	2	1	1	1	2	1	2	1	2	2	2	1	2	1	1	2	2	2	2	2	1
	143	4	2	2	2	0	2	1	1	2	8	1	2	24	2	2	3		1	26	2	3		1		2		1	1	1	2	2	2	1	2	1	2	2	2	2	2	1	1	1	2	2	2	2	1
	144	9	2	2	2	0	2	1	1	2	10	1	2	18	2	3	3		1	22	3	3		1		2		1	2	2	2	2	2	1	2	1	2	2	2	1	2	1	2	2	2	2	2	2	1
	145	8	2	2	2	0	2	1	2	2	11	1	2	21	1	2	3		1	24	2	3		1		2		1	2	1	2	1	2	1	2	1	2	2	2	1	2	1	1	1	2	2	2	2	1
	146	3	1	1	1	0	1	1	2	1	12	1	2	20	2	2	3		1	23	3	3		1		2		1	2	1	2	2	2	1	2	1	2	2	2	1	1	1	2	1	2	2	2	2	1
	147	5	3	3	1	0	3	1	2	3	19	1	2	43	0	1	3		1	54	2	3		1		2		1	1	1	2	2	2	1	2	1	2	2	2	1	2	2	2	2	2	2	2	2	2
	148	4	2	2	2	0	2	1	2	2	15	1	2	25	1	1	3		1	29	1	3		1		2		1	2	1	2	2	2	1	2	1	2	2	2	1	2	2	2	2	2	2	2	2	1
	149	8	6	6	3	0	6	1	1	6	13	1	3	28	0	1	4		1	29	0	3		1		1		2	2	2	2	2	2	2	2	2	2	2	2	1	2	2	2	2	2	2	2	2	2
	150	5	3	3	1	0	3	1	2	3	25	1	2	22	0	1	4		1	28	0	3		1		1		2	2	2	2	2	2	2	2	2	2	2	2	2	2	2	2	2	2	2	2	2	2
	151	5	3	3	2	0	3	1	1	3	16	1	2	20	2	2	4		1	32	2	3		1		1		2	2	2	1	2	2	2	2	2	2	2	2	2	2	1	2	1	2	2	2	2	2
	152	5	3	3		0	3	1	1	3	26	1	2	20	2	2	4		1	98	2	3		1		1		1	2	1	1	2	2	1	2	2	2	2	2	2	2	1	2	1	2	2	2	2	2
	153	5	2	2	2	0	2	1	2	2	9	1	3	25	0	1	4		1	26	2	3		1		1		1	2	1	2	2	2	1	2	2	2	2	2	1	2	2	2	1	2	2	2	2	1
	154	9	2	5	2	1	4	1	2	5	16	1	2	35	0	1	4		1	40	0	3		6		1		1	2	2	2	2	2	1	2	2	2	2	2	1	2	2	2	2	2	2	2	2	2
	155	9	1	1	1	0	1	1	2	1	16	1	3	18	2	2	4		1	20	2	3		6		1		1	2	2	2	2	2	1	2	2	2	2	2	1	2	2	2	2	2	2	2	2	2
	156	6	3	3	2	0	3	1	2	3	11	1	2	22	0	1	4		1	30	2	3		6		1		1	2	1	2	2	2	1	2	2	2	2	2	2	2	2	2	2	2	2	2	2	1
	157	6	4	4	2	0	4	1	1	4	13	1	2	22	1	1	4		1	40	0	3		6		1		2	2	2	2	2	2	2	2	2	2	2	2	1	2	2	2	2	2	2	2	2	2
	158	5	3	3	1	1	2	1	2	3	15	1	2	25	0	3	4		1	30	2	3		3		1		1	2	2	2	2	2	2	2	2	2	2	2	1	2	2	2	2	2	2	2	2	2
	159	6	3	3	1	0	3	1	1	3	23	1	2	22	0	1	4		1	28	2	3		3		1		2	1	2	2	2	2	2	2	2	2	2	2	1	2	2	2	1	2	2	2	2	1
	160		7	1	1	0	1	1	2	1	15	1	4	30	0	2	3		1	36	2	3		1		2		1	2	1	2	2	2	1	2	1	2	2	2	1	2	2	2	2	2	2	2	2	1
	161	7	5	5	2	0	5	1	2	5	14	1	2	30	0	1	3		1	35	1	3		1		2		2	2	2	2	2	2	2	2	2	2	2	2	1	2	1	1	1	2	2	2	2	1
	162	6	4	6	3	2	4	1	1	6	18	1	3	30	0	1	3		1	45	1	3		1		2		1	2	2	2	2	2	2	2	2	2	2	2	1	2	1	2	2	2	2	2	2	2
	163	4	2	2	1	0	2	1	1	2	11	1	2	20	2	1	4		1	32	2	3		1		1		1	2	2	2	2	2	1	2	2	2	2	2	1	2	2	2	2	2	2	2	2	2
	164	9	1	1	1	0	1	1	2	1	11	1	3	17	2	2	4		1	21	2	3		1		1		1	2	1	1	1	2	1	2	2	2	2	2	1	2	1	1	2	2	2	2	2	1
	165	3	1	1	1	0	1	1	1	1	23	1	2	18	2	2	4		1	22	2	3		1		1		1	2	1	2	2	2	1	2	1	2	2	2	1	2	1	2	1	2	2	2	2	2
	166	8	2	2	2	0	2	1	2	2	16	1	2	18	1	2	4		1	22	2	3		3		2		1	2	1	1	1	2	1	2	1	2	2	2	1	2	1	1	1	2	2	2	2	1
	167	5	1	3	1	2	1	1	1	3	20	1	2	26	0	1	4		1	28	1	3		3		2		2	2	2	2	2	2	2	2	2	2	2	2	2	2	2	2	2	2	2	2	2	2
	168	5	3	3	2	0	3	1	1	3	12	1	2	23	2	2	4		1	26	2	3		3		2		1	2	2	2	2	2	2	2	2	2	2	2	2	2	2	2	2	2	2	2	2	1
	169	5	3	3	1	0	3	1	1	3	20	1	2	22	2	2	3		1	29	1	3		3		2		1	2	1	2	1	2	1	2	2	2	2	2	1	2	2	2	1	2	2	2	2	2
	170	8	6	6	3	0	6	1	2	6	10	1	2	24	0	1	4		1	30	0	3		1		1		1	2	2	1	2	2	2	2	2	2	2	2	1	2	1	2	2	2	2	2	2	2
	171	5	1	1	1	0	1	1	1	1	10	1	2	16	2	2	4		1	18	2	3		3		1		1	2	1	2	1	2	1	2	2	2	2	2	1	2	1	2	1	2	1	2	2	1
	172	4	2	2	2	0	2	1	2	2	8	1	3	20	2	2	4		1	24	2	3		3		1		1	2	2	2	2	2	1	2	2	2	2	2	1	2	2	1	1	2	2	2	2	1
	173	4	1	1	1	0	1	1	1	1	19	1	2	21	0	1	3		1	22	0	3		3		1		2	2	2	2	2	2	2	2	2	2	2	2	1	2	2	2	2	2	2	2	2	2
	174	4	2	4	2	2	2	1	1	4	18	1	2	26	2	2	4		1	20	0	3		3		2		1	2	2	2	2	2	2	2	2	2	2	2	2	2	2	2	2	2	2	2	2	2
	175	5	3	3	2	0	3	1	1	3	21	1	2	20	1	2	4		1	28	2	3		3		2		1	2	2	2	2	2	2	2	2	2	2	2	2	2	2	2	2	2	2	2	2	2
	176	9	5	5	1	0	6	1	2	6	16	1	2	31	0	1	4		1	36	0	3		3		2		1	2	1	2	2	2	1	2	2	2	2	2	1	2	2	2	2	2	2	2	2	1
	177	8	2	2	2	0	2	1	2	2	17	1	3	26	2	3	4		1	36	2	3		3		2		1	2	1	2	1	2	2	2	1	2	2	2	1	2	1	2	1	2	2	2	2	2
	178	5	3	3	3	0	3	1	2	3	11	1	2	22	2	2	4		1	27	4	3		3		2		1	2	1	2	2	2	1	2	2	2	2	2	1	2	1	2	1	2	2	2	2	1
	179	3	1	1	1		0	1	1	1	21	1	2	19	2	2	4		1	21	2	3		3		1		1	2	2	2	2	2	1	2	2	2	2	2	1	2	2	2	2	2	2	2	2	2
	180	12	10	10	1	0		1	1		16	1	2	36	0	1	4		1	37	2	3		3		2		1	2	1	2	2	2	1	2	2	2	2	2	1	2	2	2	1	2	2	2	2	1
	181	16	3	3	2	0	3	1	1	3	13	1	3	25	2	2	4		1	26	0	3		3		2		2	2	2	2	2	2	2	2	2	2	2	2	2	2	2	2	2	2	2	2	2	1
	182	10	8	8	4	0	8	1	2	8	23	1	2	32	2	1	4		1	50	0	3		3		2		2	2	2	2	2	2	2	2	2	2	2	2	1	2	2	2	2	2	2	2	2	2
	183	7	3	3	2	0	3	1	2	3	21	1	2	20	2	2	3		1	23	2	3		3		2		1	2	1	2	2	2	1	2	2	2	2	2	1	2	1	2	1	2	2	2	2	1
	184	4	2	2	2	0	2	1	2	2	18	1	2	20	2	2	3		1	23	2	3		3		2		1	2	1	1	1	2	1	2	2	2	2	2	1	2	1	2	1	2	2	2	2	1
	185	6	1	1	1	0	1	1	1	1	9	1	2	23	0	1	4		1	23	4	3		1		2		1	2	1	1	2	2	1	2	2	2	2	2	1	2	1	1	1	2	2	2	2	1
	186	5	4	3	1	0	3	1	1	3	19	1	2	35	0	1	4		1	37	3	3		1		2		2	2	2	2	2	2	2	2	2	2	2	2	2	2	1	2	1	2	2	2	2	2
	187	9	4	1	1	0	1	1	2	1	10	1	2	20	0	1	4		1	23	2	3		1		2		1	2	1	2	2	2	1	2	2	2	2	2	1	2	1	2	1	2	2	2	2	1
	190	5	2	2	2	0	2	1	2	2	12	1	2	26	0	1	4		1	35	3	3		3		2		1	1	1	2	2	2	2	2	2	2	2	2	1	2	1	2	1	2	2	2	2	1
	191	3	1	1	1	0	1	1	1	1	17	1	2	24	0	1	4		1	26	4	1		1		2		1	2	1	1	1	2	1	2	1	2	2	1	1	2	1	1	1	2	2	2	2	2
	192	5	1	1	1	0	1	1	1	1	10	1	2	35	2	2	4		1	37	0	3		1		2		1	2	2	2	1	2	1	2	1	2	2	2	1	2	1	1	1	2	2	2	2	1
	193	7	4	4	2	1	3	1	1	4	20	1	2	30	0	1	3		1	45	0	3		1		2		1	2	2	2	2	2	1	2	1	2	2	2	1	2	1	1	1	2	2	2	2	1
	194	5	3	6	1	3	3	1	1	6	18	1	2	32	0	1	4		1	40	0	3		1		2		2	2	2	2	2	2	2	2	2	2	2	2	2	2	2	1	2	2	2	2	2	2
	195	5	1	1	1	0	1	1	2	1	20	1	2	20	2	2	4		1	28	5	1		1		2		1	2	1	1	1	2	2	2	2	2	2	2	2	2	1	2	1	2	2	2	2	1
	196	6	3	7	2	2	5	1	2	7	21	1	2	37	0	1	4		1	40	3	3		1		2		1	2	1	2	1	2	1	2	2	2	2	2	1	2	1	2	2	2	2	2	2	1
	197	4	2	2	1	0	2	1	1	2	21	1	2	28	0	1	4		1	23	0	3		1		2		1	2	2	2	2	2	2	2	2	2	2	2	1	2	2	2	2	2	2	2	2	2
	198	10	6	8	2	0	8	1	1	8	14	1	2	38	0	1	4		1	32	1	3		1		2		1	2	2	2	2	2	2	2	2	2	2	2	2	2	2	1	1	2	2	2	2	2
	199	7	5	5	3	0	5	1	2	5	18	1	2	31	2	2	4		1	35	3	3		1		2		1	2	1	2	1	1	1	2	1	2	2	1	1	2	1	1	1	2	2	2	2	2
	200	9	2	2	2	0	2	1	1	2	17	1	2	21	0	1	4		1	25	0	3		3		1		1	2	2	2	1	2	1	2	1	2	2	2	2	2	2	2	2	2	2	2	2	1
	201	6	4	4	2	0	4	1	1	4	23	1	2	32	2	3	4		1	35	1	3		1		2		1	2	1	2	2	2	1	2	2	2	2	2	2	2	1	1	1	2	2	2	2	1
	202	4	2	2	2	0	2	1	1	2	20	1	2	26	2	3	4		1	25	2	3		1		2		1	2	2	2	2	2	2	2	1	2	2	2	1	2	2	2	1	2	2	2	2	1
	203	5	3	3	2	0	3	1	2	3	18	1	2	32	2	2	4		1	29	2	3		1		2		1	2	1	1	2	2	1	2	2	2	2	2	2	2	1	2	1	2	2	2	2	2
	204	5	1	1	1	0	1	1	1	1	17	1	2	19	0	1	3		1	21	2	3		1		2		1	1	1	1	1	2	1	2	1	2	2	2	1	2	1	1	1	2	2	2	2	1
	205	7	5	5	2	0	5	1	2	5	11	1	2	29	2	1	4		1	32	2	3		1		2		1	2	2	2	2	2	1	2	2	2	2	2	1	2	1	1	1	2	2	2	2	2
	206	6	3	3	1	0	3	1	1	3	10	1	2	30	2	1	4		1	40	2	3		1		2		1	2	1	2	2	2	2	2	2	2	2	2	1	2	1	1	1	2	2	2	2	1
	207	11	3	3	2	0	3	1	1	3	13	1	2	22	1	2	3		1	37	0	3		1		2		1	2	1	1	1	2	1	2	1	2	2	2	1	2	2	1	1	2	2	2	2	1
	208	4	2	2	2	0	2	1	1	2	17	1	2	20	0	1	4		1	25	3	3		1		2		1	2	2	2	2	2	1	2	2	2	2	2	1	2	2	2	1	2	2	2	2	1
	212	10	2	2	1	0	2	1	2	2	8	1	3	20	0	1	4		1	23	2	3		1		2		1	2	1	1	2	2	1	2	2	2	2	2	1	2	1	1	1	2	2	2	2	1
	213	4	2	2	2	0	2	1	2	2	20	1	2	25	2	2	4		1	30	3	3		1		2		1	2	2	2	2	2	1	2	2	2	2	2	1	2	2	2	2	2	2	2	2	2
	214	9	4	5	1	0	4	1	2	5	23	1	2	35	1	2	3		1	49	4	9	village head	1		2		1	2	1	1	2	2	1	2	1	2	2	2	1	2	2	1	1	2	2	2	2	1
	215	9	5	8	2	1	7	1	2	8	9	1	2	32	0	1	3		1	40	0	3		1		2		1	2	1	1	2	2	2	2	1	2	2	2	1	2	1	1	1	2	2	2	2	1
	216	8	4	8	1	0	6	1	1	8	11	1	2	36	0	1	4		1	41	1	3		1		2		1	2	1	2	1	2	1	2	1	2	2	2	1	2	1	1	1	2	2	2	2	1
	217	4	2	2	2	0	2	1	1	2	10	1	3	19	0	1	4		1	31	4	1		1		2		1	2	1	2	2	2	1	2	2	2	2	2	1	2	1	1	1	2	2	2	2	1
	218	14	7	1	1	0	1	1	2	1	13	1	2	22	2	2	4		1	27	2	3		1		2		1	2	1	2	2	2	1	2	2	2	2	2	1	2	1	2	1	2	2	2	2	1
	219	8	4	4	2	0	4	1	1	4	21	1	2	30	0	1	4		1	32	2	3		1		2		1	2	1	2	1	2	1	2	1	2	2	2	1	2	1	1	1	2	1	2	2	1
	220	8	3	6	2	3	3	1	2	6	20	1	2	32	2	1	4		1	30	2	3		3		2		1	1	1	1	2	2	1	2	1	2	2	1	1	2	1	1	1	2	2	2	2	1
	221	5	2	2	1	0	2	1	1	2	20	1	2	22	0	1	4		1	32	0	3		1		2		1	2	2	2	2	2	1	2	1	2	2	2	1	2	2	2	2	2	2	2	2	2
	222	6	2	2	2	0	2	1	1	2	21	1	2	25	2	2	4		1	29	3	3		1		2		1	2	1	1	1	2	1	2	2	2	2	2	1	2	2	1	1	2	2	2	2	1
	223	9	7	7	2	0	7	1	2	7	17	1	2	32	1	2	3		1	36	0	3		1		2		1	2	1	1	2	2	1	2	1	2	2	2	1	2	1	1	1	2	2	2	2	1
	224	3	1	1	1	0	1	1	2	1	11	1	2	19	2	2	4		1	26	6	1		1		2		1	2	1	1	1	2	1	2	2	2	2	2	1	2	1	2	1	2	2	2	2	1
	225	6	4	4	2	0	4	1	1	4	21	1	2	25	0	1	4		1	35	2	3		1		2		1	2	1	1	2	1	2	2	2	2	2	2	2	2	1	2	1	2	2	2	2	1
	226	4	2	2	2	0	2	1	2	2	16	1	3	20	2	2	4		1	28	0	3		1		2		1	2	2	1	2	2	2	2	2	2	2	2	2	2	1	2	1	2	2	2	2	2
	227	7	5	5	2	0	5	1	2	5	12	1	2	33	0	1	4		1	42	5	4		1		3		1	2	2	2	2	2	2	2	2	2	2	2	2	2	1	2	2	2	2	2	2	2
	229	6	2	2	2	0	2	1	2	2	11	1	2	22	2	2	4		1	28	2	3		3		1		1	2	1	2	2	2	2	2	1	2	2	2	2	2	1	2	2	2	2	2	2	2
	230	6	1	1	1	0	1	1	2	1	13	1	3	18	0	1	4		1	25	2	3		3		1		1	2	1	2	2	2	2	2	2	2	2	2	1	2	1	2	2	2	2	2	2	1
	231	5	3	8	1	4	3	1	1	4	12	1	2	35	0	1	4		1	46	2	3		1		2		1	2	1	2	1	2	1	2	1	2	2	2	1	2	1	1	1	2	2	2	2	1
	232	8	3	1	1	0	1	1	2	1	21	1	3	24	0	1	4		1	36	4	3		3		2		1	2	1	2	2	2	2	2	2	2	2	2	1	2	1	2	1	2	2	2	2	1
	233	7	5	6	2	1	5	1	2	6	18	1	2	27	1	2	3		1	35	1	3		3		3		1	2	2	2	2	2	2	2	2	2	2	2	1	2	2	2	2	2	2	2	2	2
	234	8	3	4	2	1	3	1	2	4	12	1	2	25	1	2	3		1	28	1	3		3		3		1	2	2	2	2	2	1	2	2	2	2	2	1	2	2	2	2	2	2	2	2	1
	235	5	3	3	1	0	3	1	2	3	21	1	2	32	0	1	4		1	29	2	3		3		1		1	2	2	1	2	2	2	2	2	2	2	2	1	2	1	2	2	2	2	2	2	1
	236	5	3	3	1	0	3	1	2	3	19	1	2	26	2	2	4		1	32	2	3		3		1		2	2	2	2	2	2	2	2	2	2	2	2	2	2	2	2	2	2	2	2	2	2
	237	8	1	1	1	0	1	1	2	1	23	1	2	17	3	2	4		1	20	2	3		1		3		1	2	1	1	1	2	1	2	1	2	2	2	1	1	1	1	1	2	1	2	2	1
	239	4	1	1	1	0	1	1	1	1	18	1	2	16	1	2	3		1	19	2	3		3		3		2	2	2	2	2	2	2	2	2	2	2	2	1	2	1	1	1	2	2	2	2	2
	240	6	4	4	2	0	4	1	1	4	8	1	2	28	0	1	3		1	35	0	3		3		3		2	2	2	2	2	2	2	2	2	2	2	2	1	2	2	2	1	2	2	2	2	1
	241	7	3	2	2	0	2	1	2	2	23	1	2	24	2	3	4		1	26	3	3		3		3		2	2	2	1	2	2	2	2	2	2	2	2	2	2	2	1	2	2	2	2	2	1
	242	11	3	2	2	0	2	1	1	2	13	1	2	18	2	3	4		1	20	2	3		3		3		1	2	1	2	2	2	2	2	2	2	2	2	1	2	2	2	2	2	2	2	2	1
	243	3	1	1	1	0	1	1	1	1	9	1	2	20	0	1	4		1	22	2	3		3		1		2	2	2	2	2	2	2	2	2	2	2	2	2	2	2	2	2	2	2	2	2	2
	245	3	1	1	1	0	1	1	1	1	4	1	2	25	2	2	4		1	30	2	3		3		1		1	2	1	2	2	2	1	2	2	2	2	2	1	2	2	2	1	2	2	2	2	1
	246	4	2	2	2	0	2	1	1	2	19	1	2	25	2	2	4		1	27	2	3		3		1		2	2	1	2	2	2	2	2	2	2	2	2	1	2	1	2	2	2	2	2	2	2
	247	7	5	5	1	0	5	1	1	5	11	1	2	28	0	1	4		1	35	0	3		3		1		2	2	2	2	2	2	2	2	2	2	2	2	2	2	2	2	2	2	2	2	2	1
	248	4	2	2	2	0	2	1	1	2	9	1	2	28	0	1	4		1	29	0	3		4		1		1	2	2	1	2	2	2	2	2	2	2	2	1	2	1	2	2	2	2	2	2	1
	249	4	2	2	2	0	2	1	1	2	11	1	2	20	2	2	4		1	22	2	3		3		3		2	2	2	2	2	2	2	2	2	2	2	2	2	2	2	2	2	2	2	2	2	2
	250	4	2	2	2	0	2	1	1	2	20	1	2	20	2	2	4		1	27	2	3		3		2		2	2	2	2	2	2	2	2	2	2	2	2	1	2	2	2	1	2	2	2	2	2
	251	13	3	3	1	0	3	1	1	3	17	1	4	21	0	1	4		1	25	2	3		3		2		2	2	2	1	2	2	2	2	2	2	2	2	1	2	1	2	2	2	2	2	2	1
	252	7	4	5	2	1	4	1	2	5	18	1	2	30	0	1	3		1	40	1	3		3		3		2	2	2	2	2	2	2	2	2	2	2	2	1	2	1	1	2	2	2	2	2	1
	253	6	1	1	1	0	1	1	1	1	18	1	4	23	2	3	4		1	18	2	3		1		1		1	2	1	1	1	2	2	2	2	2	2	2	1	2	2	2	1	2	2	2	2	1
	254	5	3	3	3	0	3	1	2	3	15	1	2	25	2	2	4		1	25	2	3		3		1		1	2	1	2	2	2	2	2	2	2	2	2	1	2	1	2	2	2	2	2	2	1
	255	5	3	3	1	0	3	1	2	3	15	1	2	25	0	1	4		1	27	2	3		3		1		2	2	2	2	2	2	2	2	2	2	2	2	1	2	2	1	1	2	2	2	2	2
	256	6	5	7	3	0	5	1	1	7	16	1	2	31	2	1	4		1	31	0	3		3		3		2	2	2	2	2	2	2	2	2	2	2	2	2	2	2	2	2	2	2	2	2	2
	257	6	1	1	1	0	1	1	1	1	13	1	2	18	2	3	3		1	21	2	3		3		3		2	1	2	1	2	2	2	2	2	2	2	2	1	2	1	2	1	2	2	2	2	2
	258	5	3	4	1	1	3	1	2	4	20	1	2	30	0	1	4		1	31	2	3		3		3		1	2	2	2	2	2	2	2	2	2	2	2	2	2	2	2	2	2	2	2	2	1
	259	6	2	2	2	0	2	1	1	2	21	1	4	23	1	2	3		1	30	1	3		3		3		1	2	1	2	1	2	1	2	2	2	2	2	1	2	1	2	1	2	2	2	2	1
	260	5	3	5	1	0	3	1	2	5	13	1	2	40	0	1	4		1	44	0	3		3		3		1	2	1	2	2	2	1	2	2	2	2	2	2	2	1	2	2	2	2	2	2	1
	261	3	1	1	1	0	1	1	1	1	10	1	2	20	1	2	3		1	30	2	3		3		3		1	2	2	2	2	2	2	2	2	2	2	2	1	2	2	2	2	2	2	2	2	2
	262	3	1	1	1	0	1	1	1	1	13	1	2	19	2	3	4		1	27	1	3		3		3		1	2	2	2	2	2	2	2	2	2	2	2	2	2	2	2	2	2	2	2	2	2
	263	5	3	4	2	0	3	1	1	4	12	1	2	30	0	1	3		1	35	2	3		3		3		2	2	2	2	2	2	2	2	2	2	2	2	1	2	2	2	2	2	2	2	2	2
	264	6	5	5	1	0	5	1	2	5	20	1	4	37	0	1	4		1	40	0	3		3		3		1	2	2	2	2	2	2	2	2	2	2	2	2	2	2	2	2	2	2	2	2	2
	265	9	6	9	2	2	7	1	2	9	21	1	2	40	0	1	3		1	43	0	3		3		3		2	2	2	2	2	2	2	2	2	2	2	2	1	2	1	1	1	2	2	2	2	1
	266	6	4	5	1	1	4	1	1	5	19	1	2	30	0	1	3		1	32	0	3		3		3		2	2	2	2	2	2	2	2	2	2	2	2	1	2	2	2	2	2	2	2	2	2
	267	8	5	6	2	1	5	1	1	6	10	1	2	25	1	2	3		1	35	2	3		3		3		2	2	2	2	2	2	2	2	2	2	2	2	1	2	1	2	1	2	2	2	2	2
	268	10	5	9	2	2	7	1	1	9	21	1	2	26	0	1	3		1	40	1	3		3		3		1	1	1	2	2	2	1	2	2	2	2	2	1	2	1	2	1	2	2	2	2	1
	269	19	6	10	2	2	8	1	2		21	1	2	41	0	1	3		1	39	1	3		3		3		1	2	2	2	1	2	2	2	2	2	2	2	1	2	2	1	1	2	2	2	2	2
	270	7	3	5	1	0	5	1	1	5	10	1	3	37	0	1	4		1	40	0	3		3		1		1	2	1	1	2	2	1	2	2	2	2	2	1	2	2	1	1	2	2	2	2	1
	271	8	4	6	3	0	6	1	1	6	12	1	2	35	0	1	4		1	38	0	3		3		1		1	2	1	2	2	2	2	2	2	2	2	2	2	2	2	2	2	2	2	2	2	1
	272	5	3	6	1	3	3	1	2	6	18	1	3	34	0	1	4		1	36	0	3		3		1		1	2	2	1	2	2	1	2	2	2	2	2	1	2	1	2	2	2	2	2	2	2
	273	2	1	1	1	0	1	1	2	1	11	1	4	20	0	1	4		1					3		1		2	2	2	1	2	2	2	2	2	2	2	2	1	2	1	2	2	2	2	2	2	2
	274	4	2	2	2	0	2	1	2	2	11	1	2	27	2	3	3		1	49	2	9	worker	1		1		1	2	1	1	1	2	1	2	2	2	2	2	1	2	1	2	1	2	2	2	2	1
	275	6	2	1	1	0	1	1	2	1	8	1	2	22	2	2	4		1	28	0	3		3		1		2	2	2	2	2	2	2	2	2	2	2	2	1	2	2	2	2	2	2	2	2	1
	276	9	7	7	3	0	7	1	2	7	12	1	2	28	0	1	4		1	30	2	3		3		1		2	2	2	2	2	2	2	2	2	2	2	2	2	2	2	2	2	2	2	2	2	1
	277	9	5	2	2	0	2	1	2	2	13	1	4	27	1	1	4		1	30	1	3		3		3		2	1	2	2	2	2	2	2	2	2	2	2	2	2	1	2	2	2	2	2	2	2
	278	9	2	1	1	0	1	1	1	1	8	1	2	18	2	2	4		1	19	3	3		3		3		1	2	1	2	2	2	2	2	2	2	2	2	1	2	1	1	1	2	2	2	2	1
	279	4	2	2	2	0	2	1	1	2	17	1	3	20	2	2	4		1	35	0	1		3		3		1	2	2	2	2	2	2	2	2	2	2	2	1	2	1	2	2	2	2	2	2	1
	280	6	3	3	2	0	3	1	2	3	15	1	2	22	2	3	4		1	25	2	3		3		2		2	2	2	2	2	2	2	2	2	2	2	2	2	2	2	2	2	2	2	2	2	2
	281	7	3	3	2	0	3	1	1	3	13	1	2	22	2	2	4		1	25	1	3		3		3		1	1	1	2	2	2	2	2	1	2	2	2	1	2	1	2	1	2	2	2	2	1
	283	5	2	3	1	0	3	1	1	3	12	1	2	36	0	1	4		1	38	0	3		1		1		1	2	1	1	2	2	1	2	2	2	2	2	1	2	2	1	2	2	2	2	2	1
	284	11	3	1	1	0	1	1	2	1	21	1	2	17	2	2	4		1	19	2	3		1		1		1	2	1	1	1	2	1	2	2	2	2	2	1	2	1	2	1	2	1	2	2	1
	285	8	2	1	1	0	1	1	2	1	15	1	2	18	2	2	4		1	20	0	3		1		1		1	1	1	1	1	2	1	2	2	2	2	2	2	2	1	1	1	2	2	2	2	1
	286	4	2	2	2	0	2	1	2	2	11	1	3	18	0	1	4		1	22	0	3		2		1		1	1	2	1	2	2	1	2	2	2	2	2	1	2	1	2	1	2	2	2	2	1
	287	4	2	2	2	0	2	1	2	2	20	1	2	22	3	3	4		1	25	4	1		1		2		1	2	1	2	1	2	1	2	1	2	2	1	1	2	1	1	2	2	1	2	2	1
	288	4	2	2	1	0	2	1	2	2	9	1	2	30	0	1	4		1	35	0	3		3		2		2	2	2	2	2	2	2	2	2	2	2	2	1	2	2	2	2	2	2	2	2	2
	289	7	2	2	1	0	2	1	2	2	23	1	3	30	3	2	4		1	36	4	3		3		2		1	2	1	2	1	2	1	2	1	2	2	2	1	2	1	1	1	2	1	2	2	1
	290	6	1	1	1	0	1	1	2	1	10	1	2	18	3	2	4		1	22	4	3		3		2		1	1	1	1	1	2	1	2	1	2	2	2	1	2	1	1	1	2	1	2	2	1
	291	4	2	2	2	0	2	1	1	2	18	1	2	29	3	2	4		1	29	4	3		1		2		1	2	2	2	2	2	1	2	1	2	2	2	1	2	1	1	1	2	2	2	2	1
	292	4	2	2	2	0	2	1	1	2	11	1	2	22	0	1	4		1	42	4	1		1		2		1	2	1	1	1	2	1	2	1	2	2	2	1	2	1	2	1	2	1	2	2	1
	293	3	1	3	1	2	1	1	1	3	14	1	2	48	0	1	4		1	55	0	3		1		2		1	2	1	2	2	2	1	1	1	2	2	1	2	2	1	2	1	2	2	2	2	2
	294	7	5	5	3	0	5	1	1	5	19	1	2	28	2	2	4		1	30	3	3		1		2		1	2	1	2	2	2	2	2	1	2	2	2	1	2	2	2	2	2	2	2	2	2
	296	10	5	9	2	2	7	1	1	9	18	1	2	31	0	1	3		1	32	0	3		3		3		1	2	1	2	2	2	1	2	1	2	2	2	1	2	2	2	1	2	2	2	2	1
	297	6	4	3	1	0	3	1	1	3	17	1	2	24	0	1	4		1	30	0	3		3		3		2	2	2	2	2	2	2	2	2	2	2	2	1	2	2	2	1	2	2	2	2	2
	298	3	1	1	1	0	1	1	1	1	19	1	2	18	0	1	4		1	20	1	3		3		3		1	1	1	2	2	2	1	2	2	2	2	1	1	2	2	2	1	2	2	2	2	1
	299	5	3	5	3	2	3	1	2	5	19	1	2	30	1	2	3		1	30	1	3		3		3		1	2	2	2	2	1	2	2	2	2	2	2	1	2	1	1	1	2	2	2	2	1
	300	4	2	2	2	0	2	1	2	2	19	1	2	18	1	2	4		1	20	2	3		3		3		1	2	1	2	2	2	1	2	2	2	2	2	1	2	1	2	1	2	2	2	2	2
	301	3	1	1	1	0	1	1	1	1	22	1	2	30	4	3	1		1	30	0	3		3		3		1	2	1	2	1	2	1	2	1	2	2	2	1	2	1	2	1	2	2	2	2	1
[truncated: 201 more columns]
